# Supplementary material for: Disproportionality Analysis of Oral Toxicities Associated with PI3K/AKT/mTOR Pathway Inhibitors Using the FAERS Database
Source: Pharmaceuticals (Basel). 2025 Oct 19;18(10):1580. doi: 10.3390/ph18101580 (PMC12567227; doi:10.3390/ph18101580)
Supplement: Supplementary file 1 [file pharmaceuticals-18-01580-s001.zip]

Archive with 1 entries (1 files):
- pharmaceuticals-3890056-supplementary.pdf
